# Supplementary material for: Occupational hazards and risks among the women in fisher communities in Cox’s Bazar and Chattogram, Bangladesh
Source: PLoS One. 2024 Jul 19;19(7):e0297400. doi: 10.1371/journal.pone.0297400 (PMC11259271; doi:10.1371/journal.pone.0297400)
Supplement: S1 Dataset — (XLSX) [file pone.0297400.s001.xlsx]

## Sheet: FisherFolk Data Female
ID	Age	Gender	District	Upazila	AreaPara	Familytype	Education	Race	Type_fish_industry	Type_fishery_activity	Direct_fishing	Majhi	Dryfish_production	Fish_sortinggrading	Fishcutting_removingscale	Daylabourer_infishingfarm	Fishing_netmaking	Powdered_dryfish_Nappiprocessing	Selling_fish_fishproducts	Transporting_fish_fishproducts	Boatowner	Marketing	Fish_wholesell	Ice_production	Basket_production	Small_shopkeeper	Seashell_collection	Minnow_collection	Fishery_Poultryfeed_production	Work_modality	Role	exposure_sun	Exposure_saltwater	Occupation_engages_heavyweightlifting	Exposure_chemicalcompounds	Chemicalcompound_Type	@2.2.2A.Clear_dissolved	@2.2.2B.Cloudy_notdissolved	@2.2.2C.Turmeric_chillipowder	@2.2.2D.Licar_Abamectin	@2.2.2E.SobicronProfenofosQCypermethrin	@2.2.2F.GunBish	@2.2.3G.Dichlorodiphenyltrichloroethane_DDT	@2.2.2H.Heptachlor	@2.2.2I.Nagesh_Dimethoate30Cypermethrine	@2.2.2J.Fuel_DiselKerosene	Contact_salt	Occupation_uncomfortable_bodyposture	Exposure_noise
c-001	55	Female	Chattogram	Chattogram City Corporation	I. Bastuhara	Nuclear	Can not sign	Bengali	Raw fish processing/marketing	#NULL!	No	No	No	Yes	No	No	No	No	No	No	No	No	No	No	No	No	No	No	No	Commercial	Direct manual labour	More rhan 6 hours	Sometmes	Sometmes	No	#NULL!	#NULL!	#NULL!	#NULL!	#NULL!	#NULL!	#NULL!	#NULL!	#NULL!	#NULL!	#NULL!	Yes	Sometmes	No
c-002	44	Female	Chattogram	Chattogram City Corporation	I. Bastuhara	Nuclear	Can not sign	Bengali	Raw fish processing/marketing	#NULL!	No	No	No	Yes	No	No	No	No	No	No	No	No	No	No	No	No	No	No	No	Commercial	Direct manual labour	More rhan 6 hours	Sometmes	Sometmes	Sometmes	#NULL!	No	No	Yes	No	No	No	No	No	No	No	Yes	Sometmes	No
c-003	42	Female	Chattogram	Chattogram City Corporation	I. Bastuhara	Nuclear	Can not sign	Bengali	Raw fish processing/marketing	#NULL!	No	No	No	Yes	No	No	No	No	No	No	No	No	No	No	No	No	No	No	No	Commercial	Direct manual labour	More rhan 6 hours	Sometmes	No	No	#NULL!	#NULL!	#NULL!	#NULL!	#NULL!	#NULL!	#NULL!	#NULL!	#NULL!	#NULL!	#NULL!	Yes	Sometmes	No
C-010	51	Female	Chattogram	Chattogram City Corporation	H. Kotowali	Nuclear	Can Only Sign	Bengali	Raw fish processing/marketing	#NULL!	No	No	No	Yes	No	No	No	No	No	No	No	No	No	No	No	No	No	No	No	Commercial	Direct manual labour	4-6 hours	Sometmes	No	No	#NULL!	#NULL!	#NULL!	#NULL!	#NULL!	#NULL!	#NULL!	#NULL!	#NULL!	#NULL!	#NULL!	No	Sometmes	Yes
C-011	36	Female	Chattogram	Chattogram City Corporation	H. Kotowali	Nuclear	Can not sign	Bengali	Dry fish processing	#NULL!	No	No	Yes	No	No	No	No	No	No	No	No	No	No	No	No	No	No	No	No	Commercial	Direct manual labour	More rhan 6 hours	No	No	Sometmes	#NULL!	No	No	Yes	No	No	No	No	No	No	No	Yes	Often	No
C-012	34	Female	Chattogram	Chattogram City Corporation	H. Kotowali	Nuclear	Can not sign	Bengali	Raw fish processing/marketing	#NULL!	No	No	No	Yes	Yes	No	No	No	No	No	No	No	No	No	No	No	No	No	No	Commercial	Direct manual labour	4-6 hours	No	No	Often	#NULL!	No	No	Yes	No	No	No	No	No	No	No	No	Often	No
C-013	31	Female	Chattogram	Chattogram City Corporation	H. Kotowali	Nuclear	Can not sign	Bengali	Dry fish processing	#NULL!	No	No	Yes	Yes	No	No	No	No	No	No	No	No	No	No	No	No	No	No	No	Commercial	Direct manual labour	More rhan 6 hours	No	No	Sometmes	#NULL!	No	No	Yes	No	No	No	No	No	No	No	No	Often	No
C-014	54	Female	Chattogram	Chattogram City Corporation	H. Kotowali	Nuclear	Can Only Sign	Bengali	Raw fish processing/marketing	#NULL!	No	No	Yes	Yes	No	No	No	No	No	No	No	No	No	No	No	No	No	No	No	Commercial	Direct manual labour	More rhan 6 hours	No	No	Sometmes	#NULL!	Yes	No	No	No	No	No	No	No	No	No	No	Often	No
C-004	38	Female	Chattogram	Chattogram City Corporation	I. Bastuhara	Nuclear	Can Only Sign	Bengali	Raw fish processing/marketing	#NULL!	No	No	No	Yes	No	No	No	No	No	No	No	No	No	No	No	No	No	No	No	Commercial	Direct manual labour	More rhan 6 hours	Sometmes	No	No	#NULL!	#NULL!	#NULL!	#NULL!	#NULL!	#NULL!	#NULL!	#NULL!	#NULL!	#NULL!	#NULL!	No	Sometmes	No
C-005	48	Female	Chattogram	Chattogram City Corporation	I. Bastuhara	Joint	Can not sign	Bengali	Raw fish processing/marketing	#NULL!	No	No	No	Yes	No	No	No	No	No	No	No	No	No	No	No	No	No	No	No	Commercial	Direct manual labour	More rhan 6 hours	Sometmes	Sometmes	Sometmes	#NULL!	No	No	Yes	No	No	No	No	No	No	No	Yes	Often	No
C-015	40	Female	Chattogram	Chattogram City Corporation	H. Kotowali	Nuclear	Can Only Sign	Bengali	Raw fish processing/marketing	#NULL!	No	No	No	No	No	No	No	No	Yes	No	No	No	No	No	No	No	No	No	No	Commercial	Direct manual labour	4-6 hours	No	No	Sometmes	#NULL!	Yes	No	No	No	No	No	No	No	No	No	No	Sometmes	No
C-016	45	Female	Chattogram	Chattogram City Corporation	H. Kotowali	Nuclear	Can Only Sign	Bengali	Dry fish processing	#NULL!	No	No	Yes	No	No	No	No	No	No	No	No	No	No	No	No	No	No	No	No	Commercial	Direct manual labour	More rhan 6 hours	No	No	Sometmes	#NULL!	No	No	Yes	No	No	No	No	No	No	No	No	Sometmes	No
C-006	52	Female	Chattogram	Chattogram City Corporation	I. Bastuhara	Joint	Can not sign	Bengali	Raw fish processing/marketing	#NULL!	No	No	No	Yes	No	No	No	No	No	No	No	No	No	No	No	No	No	No	No	Commercial	Direct manual labour	4-6 hours	No	No	No	#NULL!	#NULL!	#NULL!	#NULL!	#NULL!	#NULL!	#NULL!	#NULL!	#NULL!	#NULL!	#NULL!	No	Sometmes	No
C-007	41	Female	Chattogram	Chattogram City Corporation	I. Bastuhara	Nuclear	Can not sign	Bengali	Raw fish processing/marketing	#NULL!	No	No	Yes	Yes	No	No	No	No	No	No	No	No	No	No	No	No	No	No	No	Commercial	Direct manual labour	More rhan 6 hours	Sometmes	Sometmes	Rarely	#NULL!	No	No	Yes	No	No	No	No	No	No	No	Yes	Sometmes	No
C-017	32	Female	Chattogram	Chattogram City Corporation	H. Kotowali	Nuclear	Can not sign	Bengali	Raw fish processing/marketing	#NULL!	No	No	No	No	No	No	No	No	Yes	No	No	No	No	No	No	No	No	No	No	Commercial	Direct manual labour	4-6 hours	No	No	Often	#NULL!	Yes	No	No	No	No	No	No	No	No	No	No	Sometmes	No
C-018	54	Female	Chattogram	Chattogram City Corporation	H. Kotowali	Nuclear	Can Only Sign	Bengali	Dry fish processing	#NULL!	No	No	No	No	No	No	No	No	Yes	No	No	No	No	No	No	No	No	No	No	Commercial	Direct manual labour	4-6 hours	No	No	Sometmes	#NULL!	No	No	Yes	No	No	No	No	No	No	No	No	Sometmes	No
C-019	33	Female	Chattogram	Chattogram City Corporation	H. Kotowali	Nuclear	Can not sign	Bengali	Raw fish processing/marketing	#NULL!	No	No	No	No	No	No	No	No	Yes	No	No	No	No	No	No	No	No	No	No	Commercial	Direct manual labour	4-6 hours	No	No	Sometmes	#NULL!	Yes	No	No	No	No	No	No	No	No	No	No	Sometmes	No
C-008	38	Female	Chattogram	Chattogram City Corporation	I. Bastuhara	Nuclear	Can not sign	Bengali	Raw fish processing/marketing	#NULL!	No	No	No	Yes	No	No	No	No	No	No	No	No	No	No	No	No	No	No	No	Commercial	Direct manual labour	More rhan 6 hours	Sometmes	Sometmes	No	#NULL!	#NULL!	#NULL!	#NULL!	#NULL!	#NULL!	#NULL!	#NULL!	#NULL!	#NULL!	#NULL!	No	Sometmes	No
C-034	30	Female	Chattogram	Chattogram City Corporation	H. Kotowali	Nuclear	Can Only Sign	Bengali	Raw fish processing/marketing	#NULL!	No	No	No	Yes	No	Yes	No	No	No	No	No	No	No	No	No	No	No	No	No	Personal Scale	Direct manual labour	More rhan 6 hours	Sometmes	Often	Sometmes	#NULL!	No	No	Yes	No	No	No	No	No	No	No	Yes	Often	Yes
C-035	50	Female	Chattogram	Chattogram City Corporation	H. Kotowali	Joint	Can Only Sign	Bengali	Raw fish processing/marketing	#NULL!	No	No	No	Yes	No	Yes	No	No	No	No	No	No	No	No	No	No	No	No	No	Personal Scale	Direct manual labour	More rhan 6 hours	No	Sometmes	Sometmes	#NULL!	No	No	Yes	No	No	No	No	No	No	No	Yes	Sometmes	Yes
	45	Female	Chattogram	Chattogram City Corporation	H. Kotowali	Nuclear	Can not sign	Bengali	Raw fish processing/marketing	#NULL!	No	No	No	Yes	No	No	No	No	No	No	No	No	No	No	No	No	No	No	No	Personal Scale	Direct manual labour	More rhan 6 hours	Sometmes	Sometmes	Rarely	#NULL!	No	No	Yes	No	No	No	No	No	No	No	Yes	Sometmes	Yes
c-026	30	Female	Chattogram	Chattogram City Corporation	H. Kotowali	Nuclear	Can not sign	Bengali	Raw fish processing/marketing	#NULL!	No	No	No	Yes	No	No	No	No	No	No	No	No	No	No	No	No	No	No	No	Personal Scale	Direct manual labour	More rhan 6 hours	Often	Often	No	#NULL!	#NULL!	#NULL!	#NULL!	#NULL!	#NULL!	#NULL!	#NULL!	#NULL!	#NULL!	#NULL!	Yes	Never	Yes
C-037	45	Female	Chattogram	Chattogram City Corporation	H. Kotowali	Joint	Can not sign	Bengali	Raw fish processing/marketing	#NULL!	No	No	No	Yes	No	Yes	No	No	No	No	No	No	No	No	No	No	No	No	No	Commercial	Direct manual labour	More rhan 6 hours	Sometmes	Often	Sometmes	#NULL!	No	No	Yes	No	No	No	No	No	No	No	Yes	Often	Yes
C-027	65	Female	Chattogram	Chattogram City Corporation	H. Kotowali	Joint	Can not sign	Bengali	Raw fish processing/marketing	#NULL!	No	No	No	Yes	No	No	No	No	No	No	No	No	No	No	No	No	No	No	No	Personal Scale	Direct manual labour	More rhan 6 hours	Often	No	No	#NULL!	#NULL!	#NULL!	#NULL!	#NULL!	#NULL!	#NULL!	#NULL!	#NULL!	#NULL!	#NULL!	Yes	Sometmes	Yes
C-038	45	Female	Chattogram	Chattogram City Corporation	H. Kotowali	Nuclear	Can not sign	Bengali	Raw fish processing/marketing	#NULL!	No	No	No	Yes	No	Yes	No	No	No	No	No	No	No	No	No	No	No	No	No	Personal Scale	Direct manual labour	More rhan 6 hours	Often	Sometmes	Sometmes	#NULL!	No	No	Yes	No	No	No	No	No	No	No	Yes	Often	Yes
c-028	50	Female	Chattogram	Chattogram City Corporation	H. Kotowali	Nuclear	Can Only Sign	Bengali	Raw fish processing/marketing	#NULL!	No	No	No	Yes	No	No	No	No	No	No	No	No	No	No	No	No	No	No	No	Personal Scale	Direct manual labour	More rhan 6 hours	Often	No	No	#NULL!	#NULL!	#NULL!	#NULL!	#NULL!	#NULL!	#NULL!	#NULL!	#NULL!	#NULL!	#NULL!	Yes	Never	Yes
c-029	32	Female	Chattogram	Chattogram City Corporation	H. Kotowali	Nuclear	Can not sign	Bengali	Raw fish processing/marketing	#NULL!	No	No	No	Yes	No	No	No	No	No	No	No	No	No	No	No	No	No	No	No	Personal Scale	Direct manual labour	More rhan 6 hours	Often	Often	No	#NULL!	#NULL!	#NULL!	#NULL!	#NULL!	#NULL!	#NULL!	#NULL!	#NULL!	#NULL!	#NULL!	Yes	Sometmes	Yes
c-030	32	Female	Chattogram	Chattogram City Corporation	H. Kotowali	Nuclear	Can not sign	Bengali	Raw fish processing/marketing	#NULL!	No	No	No	Yes	No	No	No	No	No	No	No	No	No	No	No	No	No	No	No	Personal Scale	Direct manual labour	More rhan 6 hours	Often	Often	No	#NULL!	#NULL!	#NULL!	#NULL!	#NULL!	#NULL!	#NULL!	#NULL!	#NULL!	#NULL!	#NULL!	Yes	Often	Yes
S.001	28	Female	Cox'sbazar	Cox's Bazar Sadar	E. Naziratek	Nuclear	Can Only Sign	Bengali	Dry fish processing	#NULL!	No	No	No	Yes	No	No	No	No	No	No	No	No	No	No	No	No	No	No	No	Commercial	Owner	More rhan 6 hours	Often	Often	Often	#NULL!	No	Yes	No	No	No	No	No	No	No	No	Yes	Often	Yes
S.002	63	Female	Cox'sbazar	Cox's Bazar Sadar	E. Naziratek	Nuclear	Can Only Sign	Bengali	Dry fish processing	#NULL!	No	No	Yes	No	No	No	No	No	No	No	No	No	No	No	No	No	No	No	No	Commercial	Leading role (majhi)	More rhan 6 hours	Often	Sometmes	Sometmes	#NULL!	No	No	No	No	No	Yes	No	No	No	No	Yes	Often	Yes
S.003	35	Female	Cox'sbazar	Cox's Bazar Sadar	E. Naziratek	Joint	Can not sign	Bengali	Dry fish processing	#NULL!	No	No	Yes	No	No	Yes	No	No	No	No	No	No	No	No	No	No	No	No	No	Commercial	Leading role (majhi)	More rhan 6 hours	Often	No	Rarely	#NULL!	No	Yes	No	No	No	No	No	No	No	No	Yes	Sometmes	No
T 002	23	Female	Cox'sbazar	Cox's Bazar Sadar	C. Kutubdia para	Joint	Upto Class 5	Bengali	Dry fish processing	#NULL!	No	No	Yes	No	No	No	No	Yes	No	Yes	No	No	No	No	No	No	Yes	No	No	Personal Scale	Direct manual labour	More rhan 6 hours	Often	Often	Rarely	#NULL!	No	Yes	Yes	No	No	No	No	No	No	No	Yes	Often	No
T 001	50	Female	Cox'sbazar	Cox's Bazar Sadar	C. Kutubdia para	Joint	Can not sign	Bengali	Dry fish processing	#NULL!	No	No	No	Yes	No	No	No	No	No	No	No	No	No	No	No	No	Yes	Yes	No	Commercial	Owner	More rhan 6 hours	Often	Often	Rarely	#NULL!	No	Yes	Yes	No	No	No	No	No	No	No	Yes	Often	No
S.004	20	Female	Cox'sbazar	Cox's Bazar Sadar	E. Naziratek	Joint	Class6-class9	Bengali	Dry fish processing	#NULL!	No	No	Yes	No	No	Yes	No	No	No	No	No	No	No	No	No	No	No	No	No	Commercial	Leading role (majhi)	4-6 hours	Often	Sometmes	Sometmes	#NULL!	Yes	Yes	No	No	No	No	No	No	No	No	Yes	Sometmes	No
T 003	19	Female	Cox'sbazar	Cox's Bazar Sadar	C. Kutubdia para	Nuclear	Upto Class 5	Bengali	Dry fish processing	#NULL!	No	No	No	Yes	Yes	No	No	No	No	Yes	No	No	No	No	No	No	Yes	No	No	Personal Scale	Direct manual labour	More rhan 6 hours	Rarely	Often	Rarely	#NULL!	No	Yes	Yes	No	No	Yes	No	No	Yes	No	Yes	Often	No
S.005	28	Female	Cox'sbazar	Cox's Bazar Sadar	E. Naziratek	Joint	Can not sign	Bengali	Dry fish processing	#NULL!	No	No	Yes	Yes	Yes	No	No	No	No	No	No	No	No	No	No	No	No	No	No	Commercial	Leading role (majhi)	More rhan 6 hours	Often	Rarely	Sometmes	#NULL!	No	Yes	No	No	No	Yes	No	No	No	No	Yes	Often	No
S.006	34	Female	Cox'sbazar	Cox's Bazar Sadar	D. Samitipara	Nuclear	Can not sign	Bengali	Dry fish processing	#NULL!	No	No	No	Yes	Yes	No	No	No	No	No	No	No	No	No	No	No	No	No	No	Personal Scale	Leading role (majhi)	More rhan 6 hours	Often	Sometmes	Sometmes	#NULL!	Yes	No	No	No	No	No	No	No	No	No	Yes	Often	No
S.007	52	Female	Cox'sbazar	Cox's Bazar Sadar	E. Naziratek	Joint	Can Only Sign	Bengali	Dry fish processing	#NULL!	No	No	No	Yes	No	Yes	No	No	No	No	No	No	No	No	No	No	No	No	No	Commercial	Leading role (majhi)	More rhan 6 hours	Often	Sometmes	Sometmes	#NULL!	No	Yes	No	No	No	No	No	No	No	No	Yes	Often	No
S.009	34	Female	Cox'sbazar	Cox's Bazar Sadar	D. Samitipara	Joint	Can Only Sign	Bengali	Raw fish processing/marketing	#NULL!	No	No	No	No	No	Yes	No	No	No	No	No	No	No	No	No	Yes	No	No	No	Commercial	Leading role (majhi)	4-6 hours	Sometmes	Sometmes	Sometmes	#NULL!	Yes	No	No	No	No	No	No	No	No	No	No	Sometmes	No
S.011	24	Female	Cox'sbazar	Cox's Bazar Sadar	D. Samitipara	Joint	Upto Class 5	Bengali	Others	#NULL!	Yes	No	No	No	No	No	No	No	No	No	No	No	No	No	No	No	No	Yes	No	Personal Scale	Direct manual labour	4-6 hours	Often	Sometmes	Sometmes	#NULL!	No	No	No	No	No	Yes	No	No	No	No	Yes	Sometmes	No
S.011	37	Female	Cox'sbazar	Cox's Bazar Sadar	E. Naziratek	Joint	Can not sign	Bengali	Dry fish processing	#NULL!	No	No	Yes	Yes	Yes	No	No	No	No	No	No	No	No	No	No	No	No	No	No	Commercial	Leading role (majhi)	4-6 hours	Often	Often	Often	#NULL!	No	No	No	No	No	Yes	No	No	No	No	Yes	Often	No
S.013	26	Female	Cox'sbazar	Cox's Bazar Sadar	E. Naziratek	Joint	Can not sign	Bengali	Dry fish processing	#NULL!	No	No	No	Yes	Yes	Yes	No	No	No	No	No	No	No	No	No	No	No	No	No	Commercial	Leading role (majhi)	More rhan 6 hours	Often	Often	Often	#NULL!	No	No	No	No	No	Yes	No	No	No	No	Yes	Often	No
S.014	37	Female	Cox'sbazar	Cox's Bazar Sadar	E. Naziratek	Joint	Can not sign	Bengali	Dry fish processing	#NULL!	Yes	No	No	Yes	Yes	Yes	No	No	No	No	No	No	No	No	No	No	No	Yes	No	Personal Scale	Leading role (majhi)	More rhan 6 hours	Often	Sometmes	Rarely	#NULL!	Yes	No	No	No	No	No	No	No	No	No	Yes	Often	No
C-061	45	Female	Chattogram	Chattogram City Corporation	G. Fisherighat	Nuclear	Can not sign	Bengali	Raw fish processing/marketing	#NULL!	No	No	No	Yes	No	No	No	No	No	No	No	No	No	No	No	No	No	No	No	Commercial	Direct manual labour	More rhan 6 hours	No	Sometmes	No	#NULL!	#NULL!	#NULL!	#NULL!	#NULL!	#NULL!	#NULL!	#NULL!	#NULL!	#NULL!	#NULL!	No	Sometmes	No
C-062	46	Female	Chattogram	Chattogram City Corporation	G. Fisherighat	Joint	Can not sign	Bengali	Raw fish processing/marketing	#NULL!	No	No	No	Yes	Yes	No	No	No	No	No	No	No	No	No	No	No	No	No	No	Commercial	Direct manual labour	More rhan 6 hours	Sometmes	No	No	#NULL!	#NULL!	#NULL!	#NULL!	#NULL!	#NULL!	#NULL!	#NULL!	#NULL!	#NULL!	#NULL!	No	Sometmes	No
C-63	52	Female	Chattogram	Chattogram City Corporation	G. Fisherighat	Joint	Can Only Sign	Bengali	Raw fish processing/marketing	#NULL!	No	No	Yes	Yes	No	No	No	No	No	No	No	No	No	No	No	No	No	No	No	Commercial	Direct manual labour	More rhan 6 hours	Sometmes	Sometmes	Sometmes	#NULL!	No	No	Yes	No	No	No	No	No	No	No	Yes	Sometmes	No
A-001	37	Female	Cox'sbazar	Ukhiya	B. Jaliapalong	Nuclear	Can Only Sign	Bengali	Raw fish processing/marketing	#NULL!	No	No	No	Yes	No	No	No	No	No	No	No	No	No	No	No	No	No	Yes	No	Personal Scale	Direct manual labour	4-6 hours	Often	Sometmes	No	#NULL!	#NULL!	#NULL!	#NULL!	#NULL!	#NULL!	#NULL!	#NULL!	#NULL!	#NULL!	#NULL!	Yes	Sometmes	No
A-002	32	Female	Cox'sbazar	Ukhiya	B. Jaliapalong	Nuclear	Can not sign	Bengali	Raw fish processing/marketing	#NULL!	No	No	No	Yes	No	No	No	No	No	No	No	No	No	No	No	No	No	Yes	No	Personal Scale	Direct manual labour	4-6 hours	Often	Often	Sometmes	#NULL!	No	No	Yes	No	No	No	No	No	No	No	Yes	Sometmes	Yes
A-003	43	Female	Cox'sbazar	Ukhiya	B. Jaliapalong	Nuclear	Can not sign	Bengali	Dry fish processing	#NULL!	No	No	Yes	Yes	No	No	No	No	Yes	No	No	No	No	No	No	No	No	Yes	No	Personal Scale	Direct manual labour	4-6 hours	Often	Sometmes	Sometmes	#NULL!	No	No	Yes	No	No	No	No	No	No	No	Yes	Sometmes	Yes
A-004	37	Female	Cox'sbazar	Ukhiya	B. Jaliapalong	Nuclear	Can not sign	Bengali	Raw fish processing/marketing	#NULL!	No	No	No	Yes	No	No	No	No	No	No	No	No	No	No	No	No	No	Yes	No	Personal Scale	Direct manual labour	4-6 hours	Often	Sometmes	Sometmes	#NULL!	No	No	Yes	No	No	No	No	No	No	No	Yes	Sometmes	Yes
A-005	34	Female	Cox'sbazar	Ukhiya	B. Jaliapalong	Nuclear	Can not sign	Bengali	Raw fish processing/marketing	#NULL!	No	No	No	Yes	No	No	No	No	No	No	No	No	No	No	No	No	No	Yes	No	Personal Scale	Direct manual labour	4-6 hours	Often	Often	Sometmes	#NULL!	No	No	Yes	No	No	No	No	No	No	No	Yes	Sometmes	Yes
S.016	39	Female	Cox'sbazar	Cox's Bazar Sadar	D. Samitipara	Joint	Can not sign	Bengali	Dry fish processing	#NULL!	Yes	No	Yes	Yes	Yes	No	No	No	No	No	No	No	No	No	No	No	No	No	No	Commercial	Leading role (majhi)	More rhan 6 hours	Often	Sometmes	Sometmes	#NULL!	No	Yes	No	No	No	Yes	No	No	No	No	Yes	Often	No
S.017	41	Female	Cox'sbazar	Cox's Bazar Sadar	E. Naziratek	Joint	Can not sign	Bengali	Dry fish processing	#NULL!	No	No	No	Yes	Yes	Yes	No	No	No	No	No	No	No	No	No	No	No	No	No	Commercial	Leading role (majhi)	More rhan 6 hours	Often	Sometmes	Sometmes	#NULL!	Yes	No	No	No	No	No	No	No	No	No	Yes	Often	No
T,0005	20	Female	Cox'sbazar	Cox's Bazar Sadar	A. Choufoldondi	Nuclear	Class6-class9	Bengali	Dry fish processing	#NULL!	Yes	No	No	Yes	No	No	No	No	No	No	No	No	No	No	No	No	Yes	No	No	Personal Scale	Direct manual labour	More rhan 6 hours	Often	No	Sometmes	#NULL!	No	Yes	No	No	No	No	No	No	Yes	No	Yes	Often	Yes
S.019	36	Female	Cox'sbazar	Cox's Bazar Sadar	D. Samitipara	Nuclear	Can not sign	Bengali	Dry fish processing	#NULL!	No	No	No	No	No	No	No	No	No	No	No	No	No	No	No	Yes	Yes	No	No	Commercial	Direct manual labour	More rhan 6 hours	Often	Sometmes	No	#NULL!	#NULL!	#NULL!	#NULL!	#NULL!	#NULL!	#NULL!	#NULL!	#NULL!	#NULL!	#NULL!	Yes	Often	Yes
S.020	43	Female	Cox'sbazar	Chattogram City Corporation	D. Samitipara	Joint	Can not sign	Bengali	Dry fish processing	#NULL!	No	No	No	Yes	Yes	No	No	No	No	No	No	No	No	No	No	No	No	No	No	Commercial	Direct manual labour	4-6 hours	Sometmes	Sometmes	Sometmes	#NULL!	No	Yes	No	No	No	Yes	No	No	No	No	Yes	Often	No
S.022	43	Female	Cox'sbazar	Cox's Bazar Sadar	D. Samitipara	Joint	Can not sign	Bengali	Dry fish processing	#NULL!	No	No	No	Yes	Yes	No	No	No	No	No	No	No	No	No	No	No	No	No	No	Commercial	Direct manual labour	More rhan 6 hours	Often	Sometmes	Often	#NULL!	Yes	No	No	No	No	Yes	No	No	No	No	Yes	Often	No
S.023	38	Female	Cox'sbazar	Cox's Bazar Sadar	D. Samitipara	Joint	Can not sign	Bengali	Dry fish processing	#NULL!	No	No	No	Yes	Yes	No	No	No	No	No	No	No	No	No	No	No	No	No	No	Commercial	Direct manual labour	More rhan 6 hours	Often	Sometmes	Sometmes	#NULL!	No	No	Yes	No	No	No	No	No	No	No	No	Sometmes	No
S.024	26	Female	Cox'sbazar	Cox's Bazar Sadar	D. Samitipara	Nuclear	Upto Class 5	Bengali	Dry fish processing	#NULL!	Yes	No	No	Yes	Yes	No	No	No	No	No	No	No	No	No	No	No	No	No	No	Commercial	Direct manual labour	More rhan 6 hours	Often	Often	Sometmes	#NULL!	Yes	No	No	No	No	Yes	No	No	No	No	Yes	Often	No
C-064	45	Female	Chattogram	Chattogram City Corporation	G. Fisherighat	Nuclear	Can Only Sign	Bengali	Raw fish processing/marketing	#NULL!	No	No	No	Yes	No	No	No	No	No	No	No	No	No	No	No	No	No	No	No	Commercial	Direct manual labour	More rhan 6 hours	Sometmes	Sometmes	No	#NULL!	#NULL!	#NULL!	#NULL!	#NULL!	#NULL!	#NULL!	#NULL!	#NULL!	#NULL!	#NULL!	No	Sometmes	No
C-065	36	Female	Chattogram	Chattogram City Corporation	G. Fisherighat	Joint	Can Only Sign	Bengali	Raw fish processing/marketing	#NULL!	No	No	No	Yes	No	No	No	No	No	No	No	No	No	No	No	No	No	No	No	Commercial	Direct manual labour	More rhan 6 hours	Sometmes	No	No	#NULL!	#NULL!	#NULL!	#NULL!	#NULL!	#NULL!	#NULL!	#NULL!	#NULL!	#NULL!	#NULL!	No	Sometmes	No
C-080	45	Female	Chattogram	Chattogram City Corporation	I. Bastuhara	Nuclear	Can Only Sign	Bengali	Raw fish processing/marketing	#NULL!	No	No	No	Yes	No	No	No	No	No	No	No	No	No	No	No	Yes	No	No	No	Personal Scale	Direct manual labour	More rhan 6 hours	Often	Sometmes	No	#NULL!	#NULL!	#NULL!	#NULL!	#NULL!	#NULL!	#NULL!	#NULL!	#NULL!	#NULL!	#NULL!	Yes	Sometmes	Yes
c-081	36	Female	Chattogram	Chattogram City Corporation	I. Bastuhara	Nuclear	Can not sign	Bengali	Raw fish processing/marketing	#NULL!	No	No	No	Yes	No	No	No	No	No	No	No	No	No	No	No	No	No	No	No	Personal Scale	Direct manual labour	More rhan 6 hours	Often	Often	No	#NULL!	#NULL!	#NULL!	#NULL!	#NULL!	#NULL!	#NULL!	#NULL!	#NULL!	#NULL!	#NULL!	Yes	Sometmes	Yes
c-082	49	Female	Chattogram	Chattogram City Corporation	I. Bastuhara	Nuclear	Can Only Sign	Bengali	Raw fish processing/marketing	#NULL!	No	No	No	Yes	No	No	No	No	No	No	No	No	No	No	No	No	No	No	No	Personal Scale	Direct manual labour	More rhan 6 hours	Often	Sometmes	No	#NULL!	#NULL!	#NULL!	#NULL!	#NULL!	#NULL!	#NULL!	#NULL!	#NULL!	#NULL!	#NULL!	Yes	Often	Yes
C-083	50	Female	Chattogram	Chattogram City Corporation	I. Bastuhara	Joint	Can Only Sign	Bengali	Raw fish processing/marketing	#NULL!	No	No	No	Yes	No	No	No	No	No	No	No	No	No	No	No	No	No	No	No	Personal Scale	Direct manual labour	More rhan 6 hours	Often	Sometmes	No	#NULL!	#NULL!	#NULL!	#NULL!	#NULL!	#NULL!	#NULL!	#NULL!	#NULL!	#NULL!	#NULL!	Yes	Often	Yes
C-084	46	Female	Chattogram	Chattogram City Corporation	I. Bastuhara	Nuclear	Can Only Sign	Bengali	Raw fish processing/marketing	#NULL!	No	No	No	Yes	No	No	No	No	No	No	No	No	No	No	No	No	No	No	No	Personal Scale	Direct manual labour	More rhan 6 hours	Often	Sometmes	No	#NULL!	#NULL!	#NULL!	#NULL!	#NULL!	#NULL!	#NULL!	#NULL!	#NULL!	#NULL!	#NULL!	Yes	Often	Yes
C-085	39	Female	Chattogram	Chattogram City Corporation	I. Bastuhara	Nuclear	Can Only Sign	Bengali	Raw fish processing/marketing	#NULL!	No	No	No	Yes	No	No	No	No	No	No	No	No	No	No	No	No	No	No	No	Personal Scale	Direct manual labour	More rhan 6 hours	Often	Often	Sometmes	#NULL!	No	No	Yes	No	No	No	No	No	No	No	Yes	Often	Yes
C-096	42	Female	Chattogram	Chattogram City Corporation	I. Bastuhara	Nuclear	Can Only Sign	Bengali	Raw fish processing/marketing	#NULL!	Yes	No	No	Yes	No	No	No	No	No	No	No	No	No	No	No	No	No	No	No	Personal Scale	Direct manual labour	4-6 hours	Rarely	Rarely	Sometmes	#NULL!	No	No	Yes	No	No	No	No	No	No	No	No	Sometmes	No
A-012	35	Female	Cox'sbazar	Ukhiya	B. Jaliapalong	Nuclear	Can not sign	Bengali	Dry fish processing	#NULL!	No	No	Yes	Yes	No	No	No	No	No	No	No	No	No	No	No	No	No	Yes	No	Personal Scale	Direct manual labour	4-6 hours	Often	Sometmes	Sometmes	#NULL!	No	No	Yes	No	No	No	No	No	No	No	Yes	Sometmes	No
A-012	35	Female	Cox'sbazar	Ukhiya	B. Jaliapalong	Nuclear	Can not sign	Bengali	Dry fish processing	#NULL!	No	No	Yes	Yes	No	No	No	No	No	No	No	No	No	No	No	No	No	Yes	No	Personal Scale	Direct manual labour	4-6 hours	Often	Sometmes	Sometmes	#NULL!	No	No	Yes	No	No	No	No	No	No	No	Yes	Sometmes	No
A-013	27	Female	Cox'sbazar	Ukhiya	B. Jaliapalong	Nuclear	Can not sign	Bengali	Raw fish processing/marketing	#NULL!	No	No	No	Yes	No	No	No	No	No	No	No	No	No	No	No	No	No	Yes	No	Personal Scale	Direct manual labour	More rhan 6 hours	Often	Sometmes	No	#NULL!	#NULL!	#NULL!	#NULL!	#NULL!	#NULL!	#NULL!	#NULL!	#NULL!	#NULL!	#NULL!	Yes	Rarely	No
A-013	27	Female	Cox'sbazar	Ukhiya	B. Jaliapalong	Nuclear	Can not sign	Bengali	Raw fish processing/marketing	#NULL!	No	No	No	Yes	No	No	No	No	No	No	No	No	No	No	No	No	No	Yes	No	Personal Scale	Direct manual labour	More rhan 6 hours	Often	Sometmes	No	#NULL!	#NULL!	#NULL!	#NULL!	#NULL!	#NULL!	#NULL!	#NULL!	#NULL!	#NULL!	#NULL!	Yes	Rarely	No
A-015	47	Female	Cox'sbazar	Ukhiya	B. Jaliapalong	Nuclear	Can Only Sign	Bengali	Others	#NULL!	No	No	No	No	No	No	No	No	No	No	No	No	No	No	No	No	Yes	Yes	No	Personal Scale	Direct manual labour	More rhan 6 hours	Often	Sometmes	No	#NULL!	#NULL!	#NULL!	#NULL!	#NULL!	#NULL!	#NULL!	#NULL!	#NULL!	#NULL!	#NULL!	Yes	Often	No
T,011	55	Female	Cox'sbazar	Cox's Bazar Sadar	A. Choufoldondi	Joint	Can not sign	Bengali	Dry fish processing	#NULL!	No	No	Yes	Yes	Yes	Yes	No	Yes	Yes	No	No	No	No	No	No	No	No	No	No	Personal Scale	Direct manual labour	More rhan 6 hours	Often	Rarely	Sometmes	#NULL!	Yes	Yes	No	Yes	No	No	No	No	No	No	Yes	Often	Yes
C-097	32	Female	Chattogram	Chattogram City Corporation	I. Bastuhara	Nuclear	Can Only Sign	Bengali	Raw fish processing/marketing	#NULL!	No	No	No	Yes	No	No	No	No	No	No	No	No	No	No	No	No	No	No	No	Personal Scale	Leading role (majhi)	4-6 hours	Sometmes	Sometmes	No	#NULL!	#NULL!	#NULL!	#NULL!	#NULL!	#NULL!	#NULL!	#NULL!	#NULL!	#NULL!	#NULL!	Yes	Sometmes	Yes
A-012	30	Female	Cox'sbazar	Ukhiya	B. Jaliapalong	Nuclear	Can not sign	Bengali	Raw fish processing/marketing	#NULL!	No	No	No	Yes	No	No	No	No	No	No	No	No	No	No	No	No	No	Yes	No	Personal Scale	Direct manual labour	4-6 hours	Often	No	No	#NULL!	#NULL!	#NULL!	#NULL!	#NULL!	#NULL!	#NULL!	#NULL!	#NULL!	#NULL!	#NULL!	Yes	Sometmes	No
T,0112	28	Female	Cox'sbazar	Cox's Bazar Sadar	A. Choufoldondi	Nuclear	Can not sign	Bengali	Dry fish processing	#NULL!	No	No	No	Yes	Yes	Yes	No	Yes	No	No	No	No	No	No	No	No	No	No	No	Personal Scale	Direct manual labour	More rhan 6 hours	Often	Sometmes	Sometmes	#NULL!	Yes	Yes	No	Yes	No	No	No	No	No	No	No	Often	Yes
C-098	35	Female	Chattogram	Chattogram City Corporation	I. Bastuhara	Nuclear	Can Only Sign	Bengali	Raw fish processing/marketing	#NULL!	No	No	No	Yes	No	No	No	No	No	No	No	No	No	No	No	No	No	No	No	Personal Scale	Direct manual labour	4-6 hours	Sometmes	Sometmes	Sometmes	#NULL!	No	No	Yes	No	No	No	No	No	No	No	Yes	Often	Yes
T,113	33	Female	Cox'sbazar	Cox's Bazar Sadar	A. Choufoldondi	Nuclear	Can not sign	Bengali	Dry fish processing	#NULL!	No	No	No	Yes	Yes	Yes	No	Yes	Yes	No	No	No	No	No	No	No	No	No	No	Personal Scale	Direct manual labour	More rhan 6 hours	Often	Sometmes	Sometmes	#NULL!	Yes	Yes	No	Yes	No	No	No	No	No	No	Yes	Often	No
T,113	40	Female	Cox'sbazar	Cox's Bazar Sadar	A. Choufoldondi	Joint	Can not sign	Bengali	Nappi/powdered dry fish processing	#NULL!	No	No	No	Yes	Yes	Yes	No	Yes	Yes	No	No	No	No	No	No	No	No	No	No	Personal Scale	Direct manual labour	More rhan 6 hours	Often	Sometmes	Often	#NULL!	Yes	Yes	Yes	Yes	No	No	No	No	No	No	Yes	Often	Yes
T,116	35	Female	Cox'sbazar	Cox's Bazar Sadar	A. Choufoldondi	Nuclear	Can not sign	Bengali	Dry fish processing	#NULL!	No	No	No	Yes	Yes	No	No	Yes	No	No	No	No	No	No	No	Yes	No	No	No	Personal Scale	Direct manual labour	More rhan 6 hours	Sometmes	Sometmes	Often	#NULL!	Yes	Yes	Yes	Yes	No	No	No	No	No	No	Yes	Often	Yes
C-066	42	Female	Chattogram	Chattogram City Corporation	I. Bastuhara	Nuclear	Can Only Sign	Bengali	Raw fish processing/marketing	#NULL!	No	No	No	Yes	No	No	No	No	No	No	No	No	No	No	No	No	No	No	No	Commercial	Direct manual labour	More rhan 6 hours	Sometmes	No	No	#NULL!	#NULL!	#NULL!	#NULL!	#NULL!	#NULL!	#NULL!	#NULL!	#NULL!	#NULL!	#NULL!	No	Sometmes	No
T,117	40	Female	Cox'sbazar	Cox's Bazar Sadar	A. Choufoldondi	Nuclear	Can not sign	Bengali	Dry fish processing	#NULL!	No	No	No	Yes	Yes	Yes	No	Yes	No	No	No	No	No	No	No	No	No	No	No	Personal Scale	Direct manual labour	More rhan 6 hours	Often	Often	Often	#NULL!	No	No	No	Yes	No	No	No	No	No	No	Yes	Often	No
A-014	45	Female	Cox'sbazar	Ukhiya	B. Jaliapalong	Nuclear	Can not sign	Bengali	Others	#NULL!	No	No	No	No	No	No	No	No	No	No	No	No	No	No	No	No	Yes	Yes	No	Personal Scale	Direct manual labour	4-6 hours	Often	Sometmes	No	#NULL!	#NULL!	#NULL!	#NULL!	#NULL!	#NULL!	#NULL!	#NULL!	#NULL!	#NULL!	#NULL!	Yes	Often	No
A-021	28	Female	Cox'sbazar	Ukhiya	B. Jaliapalong	Nuclear	Can not sign	Bengali	Dry fish processing	#NULL!	No	No	Yes	No	No	No	No	No	No	No	No	No	No	No	No	No	No	Yes	No	Personal Scale	Direct manual labour	More rhan 6 hours	Often	Often	Sometmes	#NULL!	No	No	Yes	No	No	No	No	No	No	No	Yes	Sometmes	No
A-022	37	Female	Cox'sbazar	Ukhiya	B. Jaliapalong	Nuclear	Can not sign	Bengali	Raw fish processing/marketing	#NULL!	No	No	No	Yes	No	No	No	No	No	No	No	No	No	No	No	No	No	Yes	No	Personal Scale	Direct manual labour	4-6 hours	Often	Sometmes	No	#NULL!	#NULL!	#NULL!	#NULL!	#NULL!	#NULL!	#NULL!	#NULL!	#NULL!	#NULL!	#NULL!	Yes	Rarely	No
A-023	36	Female	Cox'sbazar	Ukhiya	B. Jaliapalong	Nuclear	Can not sign	Bengali	Others	#NULL!	No	No	No	No	No	No	No	No	No	No	No	No	No	No	No	No	Yes	Yes	No	Personal Scale	Direct manual labour	More rhan 6 hours	Often	Sometmes	Rarely	#NULL!	No	No	Yes	No	No	No	No	No	No	No	Yes	Rarely	No
A-024	34	Female	Cox'sbazar	Ukhiya	B. Jaliapalong	Nuclear	Can not sign	Bengali	Dry fish processing	#NULL!	No	No	Yes	No	No	No	No	No	No	No	No	No	No	No	No	No	Yes	Yes	No	Personal Scale	Direct manual labour	More rhan 6 hours	Often	Often	Rarely	#NULL!	No	No	Yes	No	No	No	No	No	No	No	Yes	Sometmes	No
A-025	43	Female	Cox'sbazar	Ukhiya	B. Jaliapalong	Nuclear	Can not sign	Bengali	Raw fish processing/marketing	#NULL!	No	No	No	Yes	No	No	No	No	No	No	No	No	No	No	No	No	Yes	Yes	No	Personal Scale	Direct manual labour	4-6 hours	Often	Rarely	Rarely	#NULL!	No	No	Yes	No	No	Yes	No	No	No	No	Yes	Sometmes	No
C-067	45	Female	Chattogram	Chattogram City Corporation	I. Bastuhara	Joint	Can Only Sign	Bengali	Raw fish processing/marketing	#NULL!	No	No	No	Yes	No	No	No	No	No	No	No	No	No	No	No	No	No	No	No	Commercial	Direct manual labour	More rhan 6 hours	Sometmes	Sometmes	No	#NULL!	#NULL!	#NULL!	#NULL!	#NULL!	#NULL!	#NULL!	#NULL!	#NULL!	#NULL!	#NULL!	No	Sometmes	No
C-068	52	Female	Chattogram	Chattogram City Corporation	I. Bastuhara	Joint	Can Only Sign	Bengali	Raw fish processing/marketing	#NULL!	No	No	No	Yes	No	No	No	No	No	No	No	No	No	No	No	No	No	No	No	Commercial	Direct manual labour	More rhan 6 hours	No	No	No	#NULL!	#NULL!	#NULL!	#NULL!	#NULL!	#NULL!	#NULL!	#NULL!	#NULL!	#NULL!	#NULL!	No	Sometmes	No
C-069	42	Female	Chattogram	Chattogram City Corporation	I. Bastuhara	Nuclear	Can not sign	Bengali	Raw fish processing/marketing	#NULL!	No	No	No	Yes	No	No	No	No	No	No	No	No	No	No	No	No	No	No	No	Commercial	Direct manual labour	4-6 hours	Sometmes	Sometmes	No	#NULL!	#NULL!	#NULL!	#NULL!	#NULL!	#NULL!	#NULL!	#NULL!	#NULL!	#NULL!	#NULL!	No	Sometmes	No
C-070	49	Female	Chattogram	Chattogram City Corporation	I. Bastuhara	Nuclear	Can Only Sign	Bengali	Raw fish processing/marketing	#NULL!	No	No	No	Yes	No	No	No	No	No	No	No	No	No	No	No	No	No	No	No	Commercial	Direct manual labour	4-6 hours	Sometmes	No	No	#NULL!	#NULL!	#NULL!	#NULL!	#NULL!	#NULL!	#NULL!	#NULL!	#NULL!	#NULL!	#NULL!	No	Sometmes	No
T,121	40	Female	Cox'sbazar	Cox's Bazar Sadar	C. Kutubdia para	Joint	Can not sign	Bengali	Dry fish processing	#NULL!	No	No	No	Yes	Yes	Yes	No	No	Yes	No	No	No	No	No	No	No	No	No	No	Personal Scale	Direct manual labour	More rhan 6 hours	Often	Sometmes	Often	#NULL!	Yes	Yes	No	Yes	No	No	No	No	Yes	No	Yes	Often	No
C-071	46	Female	Chattogram	Chattogram City Corporation	I. Bastuhara	Joint	Can Only Sign	Bengali	Raw fish processing/marketing	#NULL!	No	No	No	Yes	No	No	No	No	No	No	No	No	No	No	No	No	No	No	No	Commercial	Direct manual labour	More rhan 6 hours	Sometmes	Sometmes	Sometmes	#NULL!	Yes	No	No	No	No	No	No	No	No	No	No	Sometmes	No
T, 122	33	Female	Cox'sbazar	Cox's Bazar Sadar	C. Kutubdia para	Joint	Can not sign	Bengali	Dry fish processing	#NULL!	Yes	No	No	Yes	Yes	Yes	No	Yes	No	No	No	No	No	No	No	No	No	No	No	Personal Scale	Direct manual labour	More rhan 6 hours	Often	Sometmes	Often	#NULL!	Yes	Yes	Yes	Yes	No	No	No	No	No	No	Yes	Often	No
C-072	35	Female	Chattogram	Chattogram City Corporation	I. Bastuhara	Nuclear	Can not sign	Bengali	Raw fish processing/marketing	#NULL!	No	No	No	Yes	No	No	No	No	No	No	No	No	No	No	No	No	No	No	No	Commercial	Direct manual labour	More rhan 6 hours	Sometmes	Sometmes	No	#NULL!	#NULL!	#NULL!	#NULL!	#NULL!	#NULL!	#NULL!	#NULL!	#NULL!	#NULL!	#NULL!	No	Sometmes	No
T,123	27	Female	Cox'sbazar	Cox's Bazar Sadar	A. Choufoldondi	Nuclear	Upto Class 5	Bengali	Dry fish processing	#NULL!	No	No	Yes	Yes	Yes	Yes	No	No	Yes	No	No	No	No	No	No	No	Yes	No	No	Personal Scale	Direct manual labour	More rhan 6 hours	Often	Sometmes	Often	#NULL!	Yes	Yes	Yes	Yes	No	No	No	No	No	No	Yes	Often	Yes
T,124	24	Female	Chattogram	Cox's Bazar Sadar	C. Kutubdia para	Joint	Upto Class 5	Bengali	Dry fish processing	#NULL!	No	No	Yes	Yes	Yes	Yes	No	Yes	Yes	No	No	No	No	No	No	No	Yes	No	No	Personal Scale	Direct manual labour	More rhan 6 hours	Often	Sometmes	Often	#NULL!	Yes	Yes	Yes	Yes	No	No	No	No	No	No	Yes	Often	No
C-073	38	Female	Chattogram	Chattogram City Corporation	I. Bastuhara	Nuclear	Can Only Sign	Bengali	Raw fish processing/marketing	#NULL!	No	No	No	Yes	No	No	No	No	No	No	No	No	No	No	No	No	No	No	No	Commercial	Direct manual labour	More rhan 6 hours	Sometmes	Sometmes	Sometmes	#NULL!	Yes	No	No	No	No	No	No	No	No	No	No	Sometmes	No
T 004	45	Female	Cox'sbazar	Cox's Bazar Sadar	C. Kutubdia para	Nuclear	Can not sign	Bengali	Dry fish processing	#NULL!	No	No	No	Yes	Yes	No	No	No	No	Yes	No	No	No	No	No	No	No	No	No	Personal Scale	Direct manual labour	More rhan 6 hours	Rarely	Often	Often	#NULL!	No	Yes	Yes	No	No	No	No	No	Yes	No	Yes	Often	No
C-074	53	Female	Chattogram	Chattogram City Corporation	I. Bastuhara	Joint	Can Only Sign	Bengali	Raw fish processing/marketing	#NULL!	No	No	No	Yes	No	No	No	No	No	No	No	No	No	No	No	No	No	No	No	Commercial	Direct manual labour	More rhan 6 hours	No	No	No	#NULL!	#NULL!	#NULL!	#NULL!	#NULL!	#NULL!	#NULL!	#NULL!	#NULL!	#NULL!	#NULL!	No	Sometmes	No
C-75	39	Female	Chattogram	Chattogram City Corporation	I. Bastuhara	Nuclear	Can Only Sign	Bengali	Raw fish processing/marketing	#NULL!	No	No	No	Yes	No	No	No	No	No	No	No	No	No	No	No	No	No	No	No	Commercial	Direct manual labour	More rhan 6 hours	Sometmes	No	No	#NULL!	#NULL!	#NULL!	#NULL!	#NULL!	#NULL!	#NULL!	#NULL!	#NULL!	#NULL!	#NULL!	No	Sometmes	No
T,127	26	Female	Cox'sbazar	Cox's Bazar Sadar	C. Kutubdia para	Nuclear	Can not sign	Bengali	Dry fish processing	#NULL!	No	No	Yes	Yes	Yes	Yes	No	Yes	No	No	No	No	No	No	No	No	Yes	No	No	Personal Scale	Direct manual labour	More rhan 6 hours	Often	Sometmes	Often	#NULL!	Yes	Yes	Yes	Yes	No	No	No	No	No	No	Yes	Often	No
A-031	50	Female	Cox'sbazar	Ukhiya	B. Jaliapalong	Nuclear	Can Only Sign	Bengali	Others	#NULL!	No	No	No	No	No	No	No	No	No	No	No	No	No	No	No	No	Yes	Yes	No	Personal Scale	Direct manual labour	More rhan 6 hours	Often	Rarely	No	#NULL!	#NULL!	#NULL!	#NULL!	#NULL!	#NULL!	#NULL!	#NULL!	#NULL!	#NULL!	#NULL!	Yes	Rarely	Yes
A-032	35	Female	Cox'sbazar	Ukhiya	B. Jaliapalong	Nuclear	Can not sign	Bengali	Others	#NULL!	No	No	No	No	No	No	No	No	No	No	No	No	No	No	No	No	Yes	Yes	No	Personal Scale	Direct manual labour	More rhan 6 hours	Often	Sometmes	No	#NULL!	#NULL!	#NULL!	#NULL!	#NULL!	#NULL!	#NULL!	#NULL!	#NULL!	#NULL!	#NULL!	Yes	Rarely	No
A-033	36	Female	Cox'sbazar	Ukhiya	B. Jaliapalong	Nuclear	Can not sign	Bengali	Others	#NULL!	No	No	No	No	No	No	No	No	No	No	No	No	No	No	No	No	Yes	Yes	No	Personal Scale	Direct manual labour	4-6 hours	Often	Often	No	#NULL!	#NULL!	#NULL!	#NULL!	#NULL!	#NULL!	#NULL!	#NULL!	#NULL!	#NULL!	#NULL!	Yes	Rarely	No
A-034	23	Female	Cox'sbazar	Ukhiya	B. Jaliapalong	Nuclear	Can not sign	Bengali	Others	#NULL!	No	No	No	No	No	No	No	No	No	No	No	No	No	No	No	No	Yes	Yes	No	Personal Scale	Direct manual labour	More rhan 6 hours	Often	Sometmes	No	#NULL!	#NULL!	#NULL!	#NULL!	#NULL!	#NULL!	#NULL!	#NULL!	#NULL!	#NULL!	#NULL!	No	Sometmes	No
A-35	38	Female	Cox'sbazar	Cox's Bazar Sadar	B. Jaliapalong	Nuclear	Can not sign	Bengali	Others	#NULL!	No	No	No	No	No	No	No	No	No	No	No	No	No	No	No	No	Yes	Yes	No	Personal Scale	Direct manual labour	4-6 hours	Often	Often	No	#NULL!	#NULL!	#NULL!	#NULL!	#NULL!	#NULL!	#NULL!	#NULL!	#NULL!	#NULL!	#NULL!	Yes	Sometmes	No
S.031	36	Female	Cox'sbazar	Cox's Bazar Sadar	D. Samitipara	Nuclear	Can not sign	Bengali	Dry fish processing	#NULL!	Yes	No	No	Yes	Yes	No	No	No	No	Yes	No	No	No	No	No	No	No	No	No	Commercial	Direct manual labour	1-3 hours	Sometmes	Sometmes	Rarely	#NULL!	No	No	No	No	No	Yes	No	No	No	No	Yes	Often	No
S.032	33	Female	Cox'sbazar	Cox's Bazar Sadar	D. Samitipara	Joint	Class6-class9	Bengali	Dry fish processing	#NULL!	Yes	No	No	No	No	Yes	No	No	No	No	No	No	No	No	No	No	No	Yes	No	Commercial	Direct manual labour	More rhan 6 hours	Often	Sometmes	Rarely	#NULL!	No	No	Yes	No	No	No	No	No	No	No	Yes	Sometmes	No
S.033	19	Female	Cox'sbazar	Cox's Bazar Sadar	D. Samitipara	Joint	Can not sign	Bengali	Dry fish processing	#NULL!	No	No	No	Yes	No	No	Yes	No	No	No	No	No	No	No	No	No	No	No	No	Commercial	Direct manual labour	More rhan 6 hours	Often	Sometmes	Rarely	#NULL!	No	Yes	No	No	No	No	No	No	No	No	Yes	Often	No
S.034	19	Female	Cox'sbazar	Cox's Bazar Sadar	D. Samitipara	Joint	Can not sign	Bengali	Nappi/powdered dry fish processing	#NULL!	Yes	No	No	Yes	No	Yes	No	No	No	No	No	No	No	No	No	No	No	No	No	Commercial	Direct manual labour	1-3 hours	Sometmes	Rarely	Often	#NULL!	No	No	No	Yes	No	No	Yes	No	No	No	Yes	Sometmes	No
S.036	24	Female	Cox'sbazar	Cox's Bazar Sadar	D. Samitipara	Nuclear	Upto Class 5	Bengali	Dry fish processing	#NULL!	No	No	Yes	Yes	No	Yes	No	No	No	No	No	No	No	No	No	No	No	Yes	No	Personal Scale	Direct manual labour	4-6 hours	Often	Sometmes	Rarely	#NULL!	No	No	Yes	No	No	No	No	No	No	No	Yes	Often	No
S.036	28	Female	Cox'sbazar	Cox's Bazar Sadar	D. Samitipara	Nuclear	Can not sign	Bengali	Dry fish processing	#NULL!	Yes	No	No	Yes	No	No	No	No	No	No	No	No	No	No	No	No	Yes	No	No	Commercial	Direct manual labour	More rhan 6 hours	Sometmes	Sometmes	Sometmes	#NULL!	No	No	No	No	Yes	No	No	No	No	No	Yes	Often	No
S.035	22	Female	Cox'sbazar	Cox's Bazar Sadar	D. Samitipara	Nuclear	Can not sign	Bengali	Dry fish processing	#NULL!	No	No	No	Yes	No	No	Yes	No	No	No	No	No	No	No	No	No	No	No	No	Commercial	Direct manual labour	More rhan 6 hours	Often	Sometmes	Sometmes	#NULL!	No	Yes	No	No	No	No	No	No	No	No	No	Sometmes	No
T,131	31	Female	Cox'sbazar	Cox's Bazar Sadar	C. Kutubdia para	Nuclear	Class6-class9	Bengali	Dry fish processing	#NULL!	No	No	No	Yes	Yes	Yes	No	Yes	No	No	No	No	No	No	No	No	Yes	No	No	Commercial	Direct manual labour	More rhan 6 hours	Sometmes	Sometmes	Often	#NULL!	Yes	Yes	Yes	No	No	No	No	No	Yes	No	Yes	Never	No
S.037	29	Female	Cox'sbazar	Cox's Bazar Sadar	E. Naziratek	Nuclear	Upto Class 5	Bengali	Dry fish processing	#NULL!	No	Yes	No	No	Yes	No	No	No	Yes	No	No	No	No	No	No	No	No	Yes	No	Commercial	Direct manual labour	4-6 hours	Often	Sometmes	Sometmes	#NULL!	No	No	Yes	No	Yes	No	No	No	No	No	Yes	Often	No
T,133	28	Female	Cox'sbazar	Cox's Bazar Sadar	A. Choufoldondi	Nuclear	Can not sign	Bengali	Dry fish processing	#NULL!	No	No	No	Yes	Yes	Yes	No	Yes	No	No	No	No	No	No	No	No	No	No	No	Commercial	Direct manual labour	More rhan 6 hours	Often	Sometmes	Often	#NULL!	Yes	Yes	Yes	Yes	No	No	No	No	No	No	Yes	Often	No
A-041	42	Female	Cox'sbazar	Ukhiya	B. Jaliapalong	Nuclear	Can not sign	Bengali	Dry fish processing	#NULL!	No	No	Yes	No	No	No	No	No	No	No	No	No	No	No	No	No	Yes	Yes	No	Personal Scale	Direct manual labour	More rhan 6 hours	Often	Sometmes	Rarely	#NULL!	No	No	Yes	No	No	Yes	No	No	No	No	Yes	Sometmes	No
T,134	35	Female	Cox'sbazar	Cox's Bazar Sadar	A. Choufoldondi	Joint	Can not sign	Bengali	Dry fish processing	#NULL!	No	No	No	Yes	Yes	Yes	No	Yes	No	No	No	No	No	No	No	No	No	No	No	Personal Scale	Direct manual labour	More rhan 6 hours	Often	Sometmes	Often	#NULL!	Yes	Yes	Yes	Yes	No	No	No	No	No	No	Yes	Often	No
A-042	35	Female	Cox'sbazar	Ukhiya	B. Jaliapalong	Nuclear	Can not sign	Bengali	Dry fish processing	#NULL!	Yes	No	Yes	No	No	No	No	No	No	No	No	No	No	No	No	No	Yes	Yes	No	Personal Scale	Direct manual labour	More rhan 6 hours	Often	Often	Rarely	#NULL!	No	No	Yes	No	No	No	No	No	No	No	Yes	Sometmes	No
S.0	34	Female	Cox'sbazar	Cox's Bazar Sadar	E. Naziratek	Joint	Can not sign	Bengali	Others	#NULL!	Yes	No	No	No	Yes	No	No	No	No	No	No	No	No	No	No	No	Yes	No	No	Commercial	Direct manual labour	More rhan 6 hours	Often	Sometmes	Sometmes	#NULL!	No	No	Yes	No	No	No	No	Yes	No	No	Yes	Often	No
A-043	36	Female	Cox'sbazar	Ukhiya	B. Jaliapalong	Nuclear	Can not sign	Bengali	Dry fish processing	#NULL!	Yes	No	Yes	No	No	No	No	No	No	No	No	No	No	No	No	No	Yes	Yes	No	Personal Scale	Direct manual labour	More rhan 6 hours	Often	Often	Rarely	#NULL!	No	No	Yes	No	No	No	No	No	No	No	Yes	Rarely	No
A-44	28	Female	Cox'sbazar	Ukhiya	B. Jaliapalong	Nuclear	Can not sign	Bengali	Dry fish processing	#NULL!	No	No	Yes	No	No	No	No	No	No	No	No	No	No	No	No	No	Yes	Yes	No	Personal Scale	Direct manual labour	More rhan 6 hours	Often	Often	Sometmes	#NULL!	No	No	Yes	No	No	No	No	No	No	No	Yes	Sometmes	No
A-045	29	Female	Cox'sbazar	Ukhiya	B. Jaliapalong	Nuclear	Can not sign	Bengali	Others	#NULL!	No	No	No	No	No	No	No	No	No	No	No	No	No	No	No	No	Yes	Yes	No	Personal Scale	Direct manual labour	More rhan 6 hours	Often	Often	Rarely	#NULL!	No	No	Yes	No	No	No	No	No	No	No	Yes	Sometmes	No
C-076	36	Female	Chattogram	Chattogram City Corporation	I. Bastuhara	Nuclear	Can Only Sign	Bengali	Raw fish processing/marketing	#NULL!	No	No	No	Yes	No	No	No	No	No	No	No	No	No	No	No	No	No	No	No	Commercial	Direct manual labour	More rhan 6 hours	Sometmes	Sometmes	Sometmes	#NULL!	No	No	Yes	No	No	No	No	No	No	No	No	Sometmes	No
S.038	29	Female	Chattogram	Cox's Bazar Sadar	E. Naziratek	Joint	Class6-class9	Bengali	Dry fish processing	#NULL!	No	No	Yes	Yes	Yes	No	No	No	No	No	No	No	No	No	No	No	No	Yes	No	Commercial	Direct manual labour	More rhan 6 hours	Often	Sometmes	Sometmes	#NULL!	Yes	No	No	No	No	No	No	No	No	No	Yes	Often	No
A-051	55	Female	Cox'sbazar	Ukhiya	B. Jaliapalong	Nuclear	Can not sign	Bengali	Others	#NULL!	No	No	No	No	No	No	No	No	No	No	No	No	No	No	No	No	Yes	Yes	No	Personal Scale	Direct manual labour	4-6 hours	Often	Rarely	Rarely	#NULL!	No	No	Yes	No	No	No	No	No	No	No	Yes	Sometmes	No
T,144	31	Female	Cox'sbazar	Cox's Bazar Sadar	C. Kutubdia para	Nuclear	Can not sign	Bengali	Dry fish processing	#NULL!	No	No	No	Yes	Yes	Yes	No	Yes	No	No	No	No	No	No	No	No	Yes	Yes	No	Commercial	Direct manual labour	More rhan 6 hours	Often	Sometmes	Often	#NULL!	Yes	Yes	Yes	Yes	Yes	No	No	No	No	No	Yes	Often	Yes
A-052	34	Female	Cox'sbazar	Ukhiya	B. Jaliapalong	Nuclear	Upto Class 5	Bengali	Dry fish processing	#NULL!	No	No	Yes	No	No	No	No	No	No	No	No	No	No	No	No	No	Yes	Yes	No	Personal Scale	Direct manual labour	More rhan 6 hours	Often	Often	Sometmes	#NULL!	No	No	Yes	No	No	No	No	No	No	No	Yes	Often	Yes
T,145	36	Female	Cox'sbazar	Cox's Bazar Sadar	C. Kutubdia para	Joint	Can not sign	Bengali	Dry fish processing	#NULL!	No	No	No	Yes	Yes	Yes	No	Yes	Yes	No	No	No	No	No	No	No	Yes	No	No	Commercial	Direct manual labour	More rhan 6 hours	Sometmes	Sometmes	Often	#NULL!	Yes	Yes	Yes	Yes	Yes	No	No	No	Yes	No	Yes	Often	Yes
T.146	37	Female	Cox'sbazar	Cox's Bazar Sadar	C. Kutubdia para	Joint	Can not sign	Bengali	Dry fish processing	#NULL!	No	No	No	Yes	Yes	Yes	No	Yes	Yes	No	No	No	No	No	No	No	Yes	Yes	No	Commercial	Direct manual labour	More rhan 6 hours	Often	Sometmes	Often	#NULL!	Yes	Yes	Yes	Yes	Yes	Yes	No	No	No	No	Yes	Often	Yes
T,148	35	Female	Cox'sbazar	Cox's Bazar Sadar	C. Kutubdia para	Joint	Can not sign	Bengali	Dry fish processing	#NULL!	No	No	No	Yes	Yes	Yes	No	No	No	No	No	No	No	No	No	No	Yes	No	No	Commercial	Direct manual labour	More rhan 6 hours	Often	Sometmes	Often	#NULL!	Yes	Yes	Yes	Yes	Yes	No	No	No	No	No	Yes	Often	Yes
A-053	30	Female	Cox'sbazar	Ukhiya	B. Jaliapalong	Nuclear	Can not sign	Bengali	Others	#NULL!	No	No	No	No	No	No	No	No	No	No	No	No	No	No	No	No	Yes	Yes	No	Personal Scale	Direct manual labour	4-6 hours	Often	Often	Rarely	#NULL!	No	No	Yes	No	No	No	No	No	No	No	Yes	Rarely	No
T149	35	Female	Cox'sbazar	Cox's Bazar Sadar	A. Choufoldondi	Joint	Can not sign	Bengali	Dry fish processing	#NULL!	No	No	No	Yes	Yes	Yes	No	Yes	No	No	No	No	No	No	No	No	No	No	No	Commercial	Direct manual labour	More rhan 6 hours	Often	Often	Sometmes	#NULL!	Yes	Yes	Yes	Yes	No	Yes	No	No	No	No	Yes	Often	Yes
A-054	27	Female	Cox'sbazar	Ukhiya	B. Jaliapalong	Nuclear	Can not sign	Bengali	Others	#NULL!	No	No	No	No	No	No	No	No	No	No	No	No	No	No	No	No	Yes	Yes	No	Personal Scale	Direct manual labour	More rhan 6 hours	Often	Often	Sometmes	#NULL!	No	No	Yes	No	No	No	No	No	No	No	No	Sometmes	No
A-055	35	Female	Cox'sbazar	Ukhiya	B. Jaliapalong	Nuclear	Can not sign	Bengali	Dry fish processing	#NULL!	No	No	Yes	Yes	No	No	No	No	No	No	No	No	No	No	No	No	Yes	Yes	No	Personal Scale	Direct manual labour	More rhan 6 hours	Often	Often	Sometmes	#NULL!	No	No	Yes	No	No	No	No	No	No	No	Yes	Sometmes	No
T,153	19	Female	Cox'sbazar	Cox's Bazar Sadar	A. Choufoldondi	Nuclear	Class6-class9	Bengali	Dry fish processing	#NULL!	No	No	No	Yes	Yes	Yes	No	No	No	No	No	No	No	No	No	No	No	No	No	Personal Scale	Direct manual labour	More rhan 6 hours	Often	Often	Often	#NULL!	Yes	Yes	No	Yes	No	No	No	No	No	No	Yes	Sometmes	Yes
T,154	55	Female	Cox'sbazar	Cox's Bazar Sadar	A. Choufoldondi	Joint	Can not sign	Bengali	Dry fish processing	#NULL!	No	No	Yes	Yes	Yes	Yes	No	No	No	No	No	No	No	No	No	No	No	No	No	Commercial	Direct manual labour	More rhan 6 hours	Often	Often	Often	#NULL!	Yes	Yes	No	Yes	No	No	No	No	No	No	Yes	Often	Yes
T,155	22	Female	Cox'sbazar	Cox's Bazar Sadar	A. Choufoldondi	Nuclear	Upto Class 5	Bengali	Dry fish processing	#NULL!	No	No	No	Yes	Yes	Yes	No	Yes	No	No	No	No	No	No	No	No	No	No	No	Personal Scale	Direct manual labour	More rhan 6 hours	Often	Often	Sometmes	#NULL!	Yes	Yes	No	Yes	No	No	No	No	No	No	Yes	Often	Yes
A-061	39	Female	Cox'sbazar	Ukhiya	B. Jaliapalong	Nuclear	Can not sign	Bengali	Dry fish processing	#NULL!	No	No	Yes	Yes	No	No	No	No	No	No	No	No	No	No	No	No	No	Yes	No	Personal Scale	Direct manual labour	4-6 hours	Often	Often	Rarely	#NULL!	No	No	Yes	No	No	No	No	No	No	No	Yes	Sometmes	No
T,056	40	Female	Cox'sbazar	Cox's Bazar Sadar	A. Choufoldondi	Joint	Can not sign	Bengali	Dry fish processing	#NULL!	No	No	Yes	Yes	Yes	Yes	No	No	No	No	No	No	No	No	No	No	No	No	No	Personal Scale	Direct manual labour	More rhan 6 hours	Often	Often	Often	#NULL!	Yes	Yes	No	Yes	No	No	No	No	No	No	Yes	Often	Yes
A-062	42	Female	Cox'sbazar	Ukhiya	B. Jaliapalong	Nuclear	Can not sign	Bengali	Raw fish processing/marketing	#NULL!	No	No	No	Yes	No	No	No	No	No	No	No	No	No	No	No	No	Yes	Yes	No	Personal Scale	Direct manual labour	More rhan 6 hours	Often	Sometmes	No	#NULL!	#NULL!	#NULL!	#NULL!	#NULL!	#NULL!	#NULL!	#NULL!	#NULL!	#NULL!	#NULL!	Yes	Sometmes	No
A-063	36	Female	Cox'sbazar	Ukhiya	B. Jaliapalong	Nuclear	Can not sign	Bengali	Raw fish processing/marketing	#NULL!	No	No	No	Yes	No	No	No	No	No	No	No	No	No	No	No	No	Yes	Yes	No	Personal Scale	Direct manual labour	4-6 hours	Sometmes	Often	No	#NULL!	#NULL!	#NULL!	#NULL!	#NULL!	#NULL!	#NULL!	#NULL!	#NULL!	#NULL!	#NULL!	Yes	Rarely	No
A-064	36	Female	Cox'sbazar	Ukhiya	B. Jaliapalong	Nuclear	Can not sign	Bengali	Others	#NULL!	No	No	No	No	Yes	No	No	No	No	No	No	No	No	No	No	No	No	Yes	No	Personal Scale	Direct manual labour	4-6 hours	Often	Often	Rarely	#NULL!	No	No	Yes	No	No	No	No	No	No	No	Yes	Sometmes	No
A-065	41	Female	Cox'sbazar	Ukhiya	B. Jaliapalong	Nuclear	Can not sign	Bengali	Raw fish processing/marketing	#NULL!	No	No	No	Yes	No	No	No	No	No	No	No	No	No	No	No	No	Yes	Yes	No	Personal Scale	Direct manual labour	4-6 hours	Often	Sometmes	Rarely	#NULL!	No	No	Yes	No	No	No	No	No	No	No	No	Sometmes	No
T,073	30	Female	Cox'sbazar	Cox's Bazar Sadar	A. Choufoldondi	Nuclear	Can Only Sign	Bengali	Dry fish processing	#NULL!	No	No	Yes	Yes	Yes	Yes	No	Yes	No	No	No	No	No	No	Yes	No	No	No	No	Commercial	Direct manual labour	More rhan 6 hours	Sometmes	Sometmes	Sometmes	#NULL!	Yes	No	No	No	No	No	No	No	No	No	Yes	Often	No
T,078	34	Female	Cox'sbazar	Cox's Bazar Sadar	A. Choufoldondi	Joint	Can not sign	Bengali	Dry fish processing	#NULL!	No	No	Yes	Yes	No	Yes	No	Yes	No	No	No	No	No	No	No	No	No	No	No	Commercial	Direct manual labour	More rhan 6 hours	Sometmes	Sometmes	Sometmes	#NULL!	Yes	Yes	No	No	No	No	No	No	No	No	Yes	Sometmes	Yes
T,080	42	Female	Cox'sbazar	Cox's Bazar Sadar	A. Choufoldondi	Joint	Can Only Sign	Bengali	Dry fish processing	#NULL!	No	No	No	Yes	Yes	Yes	No	Yes	No	No	No	No	No	No	No	No	No	No	No	Commercial	Direct manual labour	More rhan 6 hours	Often	Sometmes	Often	#NULL!	Yes	Yes	No	No	No	No	No	No	No	No	Yes	Often	No
T,081	32	Female	Cox'sbazar	Cox's Bazar Sadar	A. Choufoldondi	Nuclear	Upto Class 5	Bengali	Dry fish processing	#NULL!	No	No	No	Yes	Yes	Yes	No	No	No	No	No	No	No	No	No	No	No	No	No	Commercial	Direct manual labour	More rhan 6 hours	Often	Sometmes	Sometmes	#NULL!	Yes	Yes	No	No	No	No	No	No	No	No	Yes	Often	Yes
T,082	45	Female	Cox'sbazar	Cox's Bazar Sadar	A. Choufoldondi	Joint	Can not sign	Bengali	Dry fish processing	#NULL!	No	No	Yes	Yes	Yes	Yes	No	No	No	No	No	No	No	No	No	No	No	No	No	Commercial	Direct manual labour	More rhan 6 hours	Often	Often	Often	#NULL!	Yes	Yes	No	Yes	No	No	No	No	No	No	Yes	Often	Yes
S.070	26	Female	Cox'sbazar	Cox's Bazar Sadar	D. Samitipara	Nuclear	Can not sign	Bengali	Dry fish processing	#NULL!	Yes	No	No	Yes	Yes	No	No	Yes	No	No	No	No	No	No	No	No	No	No	No	Commercial	Direct manual labour	More rhan 6 hours	Sometmes	No	Rarely	#NULL!	No	Yes	Yes	No	No	No	No	No	No	No	Yes	Never	Yes
S.071	27	Female	Cox'sbazar	Cox's Bazar Sadar	D. Samitipara	Joint	Can not sign	Bengali	Nappi/powdered dry fish processing	#NULL!	No	Yes	No	Yes	No	Yes	No	No	No	No	No	No	No	No	No	No	No	No	No	Commercial	Direct manual labour	More rhan 6 hours	Sometmes	Sometmes	Often	#NULL!	No	Yes	Yes	No	No	Yes	No	No	No	No	Yes	Sometmes	Yes
S.072	25	Female	Cox'sbazar	Cox's Bazar Sadar	D. Samitipara	Joint	Can not sign	Bengali	Dry fish processing	#NULL!	Yes	Yes	No	No	Yes	No	No	No	No	No	No	No	No	No	No	No	No	No	No	Commercial	Direct manual labour	More rhan 6 hours	Often	Often	Sometmes	#NULL!	No	No	Yes	No	No	No	No	No	No	No	Yes	Sometmes	No
S.078	24	Female	Cox'sbazar	Cox's Bazar Sadar	D. Samitipara	Nuclear	Upto Class 5	Bengali	Dry fish processing	#NULL!	No	No	Yes	Yes	Yes	Yes	No	No	No	No	No	No	No	No	No	Yes	No	No	No	Personal Scale	Direct manual labour	More rhan 6 hours	No	Sometmes	Sometmes	#NULL!	No	No	Yes	No	No	No	No	No	No	No	Yes	Often	No
S.080	28	Female	Cox'sbazar	Cox's Bazar Sadar	D. Samitipara	Nuclear	Upto Class 5	Bengali	Dry fish processing	#NULL!	No	No	Yes	No	No	Yes	No	No	No	No	No	No	No	No	No	No	Yes	Yes	No	Commercial	Direct manual labour	More rhan 6 hours	Often	Sometmes	Often	#NULL!	No	No	Yes	No	No	No	No	No	No	No	Yes	Often	No
S.081	32	Female	Cox'sbazar	Cox's Bazar Sadar	D. Samitipara	Joint	Can not sign	Bengali	Dry fish processing	#NULL!	No	No	Yes	Yes	Yes	Yes	No	No	No	No	No	No	No	No	Yes	No	No	Yes	No	Commercial	Direct manual labour	More rhan 6 hours	Often	Rarely	Sometmes	#NULL!	Yes	No	Yes	No	No	No	No	No	No	No	Yes	Often	No
S.082	34	Female	Cox'sbazar	Cox's Bazar Sadar	D. Samitipara	Nuclear	Can not sign	Bengali	Dry fish processing	#NULL!	No	No	No	Yes	Yes	Yes	No	No	No	No	No	No	No	No	No	No	No	Yes	No	Commercial	Direct manual labour	More rhan 6 hours	Often	Sometmes	No	#NULL!	#NULL!	#NULL!	#NULL!	#NULL!	#NULL!	#NULL!	#NULL!	#NULL!	#NULL!	#NULL!	Yes	Often	No
S.084	23	Female	Cox'sbazar	Cox's Bazar Sadar	D. Samitipara	Nuclear	Upto Class 5	Bengali	Dry fish processing	#NULL!	No	No	Yes	Yes	Yes	Yes	No	No	No	No	No	No	No	No	No	No	No	No	No	Commercial	Direct manual labour	More rhan 6 hours	Often	Sometmes	Rarely	#NULL!	Yes	No	No	No	No	No	No	No	No	No	Yes	Often	No
S.083	31	Female	Cox'sbazar	Cox's Bazar Sadar	D. Samitipara	Nuclear	Can not sign	Bengali	Dry fish processing	#NULL!	No	No	Yes	Yes	Yes	Yes	No	No	No	No	No	No	No	No	No	Yes	No	No	No	Commercial	Direct manual labour	More rhan 6 hours	Often	Sometmes	Rarely	#NULL!	Yes	No	Yes	No	No	No	No	No	No	No	Yes	Often	No
A-065	40	Female	Cox'sbazar	Ukhiya	B. Jaliapalong	Nuclear	Can not sign	Bengali	Dry fish processing	#NULL!	No	No	Yes	Yes	No	No	No	No	No	No	No	No	No	No	No	No	No	Yes	No	Personal Scale	Direct manual labour	More rhan 6 hours	No	Sometmes	Rarely	#NULL!	No	No	Yes	No	No	No	No	No	No	No	No	Sometmes	No
A-71	29	Female	Cox'sbazar	Ukhiya	B. Jaliapalong	Nuclear	Can not sign	Bengali	Others	#NULL!	Yes	Yes	No	No	No	No	No	No	No	No	No	No	No	No	No	No	No	No	No	Personal Scale	Leading role (majhi)	More rhan 6 hours	Often	Often	No	#NULL!	#NULL!	#NULL!	#NULL!	#NULL!	#NULL!	#NULL!	#NULL!	#NULL!	#NULL!	#NULL!	Yes	Sometmes	No
S.084	23	Female	Cox'sbazar	Cox's Bazar Sadar	D. Samitipara	Nuclear	Upto Class 5	Bengali	Dry fish processing	#NULL!	No	No	Yes	Yes	Yes	Yes	No	No	No	No	No	No	No	No	No	No	No	No	No	Commercial	Direct manual labour	4-6 hours	Often	Sometmes	Sometmes	#NULL!	Yes	No	Yes	No	No	No	No	No	No	No	Yes	Often	No
S.085	28	Female	Cox'sbazar	Cox's Bazar Sadar	D. Samitipara	Nuclear	Can not sign	Bengali	Dry fish processing	#NULL!	Yes	No	No	Yes	Yes	No	Yes	No	No	No	No	No	No	No	No	No	No	No	No	Commercial	Direct manual labour	4-6 hours	Often	Sometmes	Rarely	#NULL!	No	Yes	No	No	No	No	Yes	No	No	No	Yes	Often	No
S.086	32	Female	Cox'sbazar	Cox's Bazar Sadar	D. Samitipara	Nuclear	Upto Class 5	Bengali	Dry fish processing	#NULL!	No	No	Yes	Yes	Yes	No	No	No	No	No	No	No	No	No	No	Yes	No	No	No	Commercial	Direct manual labour	More rhan 6 hours	Often	Sometmes	Rarely	#NULL!	No	Yes	Yes	No	No	No	No	No	No	No	No	Sometmes	No
S.086	29	Female	Cox'sbazar	Cox's Bazar Sadar	E. Naziratek	Nuclear	Upto Class 5	Bengali	Dry fish processing	#NULL!	No	No	Yes	Yes	Yes	Yes	No	No	No	No	No	No	No	No	No	No	Yes	Yes	No	Commercial	Direct manual labour	More rhan 6 hours	Often	Sometmes	Rarely	#NULL!	No	Yes	No	Yes	No	No	No	No	No	No	Yes	Often	No
A-081	33	Female	Cox'sbazar	Ukhiya	B. Jaliapalong	Nuclear	Can not sign	Bengali	Dry fish processing	#NULL!	No	No	Yes	No	No	No	No	No	No	No	No	No	No	No	No	No	No	Yes	No	Personal Scale	Direct manual labour	4-6 hours	Often	Often	Rarely	#NULL!	No	No	Yes	No	No	No	No	No	No	No	Yes	Rarely	No
S.087	31	Female	Cox'sbazar	Cox's Bazar Sadar	E. Naziratek	Nuclear	SSC	Bengali	Dry fish processing	#NULL!	No	No	No	Yes	Yes	Yes	No	No	No	No	No	No	No	No	No	Yes	No	No	No	Commercial	Direct manual labour	More rhan 6 hours	Often	Sometmes	Rarely	#NULL!	No	Yes	No	Yes	No	No	No	No	No	No	Yes	Sometmes	Yes
S.088	33	Female	Cox'sbazar	Cox's Bazar Sadar	E. Naziratek	Nuclear	Class6-class9	Bengali	Dry fish processing	#NULL!	No	No	Yes	Yes	Yes	Yes	No	No	No	No	No	No	No	No	No	No	No	Yes	No	Commercial	Direct manual labour	More rhan 6 hours	Often	Sometmes	Rarely	#NULL!	No	Yes	Yes	No	No	No	No	No	No	No	Yes	Often	No
A-082	41	Female	Cox'sbazar	Ukhiya	B. Jaliapalong	Nuclear	Can not sign	Bengali	Dry fish processing	#NULL!	No	No	Yes	No	No	No	No	No	No	No	No	No	No	No	No	No	No	Yes	No	Personal Scale	Direct manual labour	More rhan 6 hours	Often	Often	Rarely	#NULL!	No	No	Yes	No	No	No	No	No	No	No	Yes	Sometmes	No
A-083	35	Female	Cox'sbazar	Ukhiya	B. Jaliapalong	Nuclear	Can not sign	Bengali	Dry fish processing	#NULL!	No	No	Yes	Yes	No	No	No	No	No	No	No	No	No	No	No	No	No	No	No	Personal Scale	Direct manual labour	4-6 hours	Often	Often	Sometmes	#NULL!	No	No	Yes	No	No	No	No	No	No	No	Yes	Sometmes	No
A-084	40	Female	Cox'sbazar	Ukhiya	B. Jaliapalong	Nuclear	Can not sign	Bengali	Dry fish processing	#NULL!	No	No	Yes	Yes	No	No	No	No	No	No	No	No	No	No	No	No	No	Yes	No	Personal Scale	Direct manual labour	More rhan 6 hours	Often	Often	Sometmes	#NULL!	No	No	Yes	No	No	No	No	No	No	No	Yes	Sometmes	No
S.89	31	Female	Cox'sbazar	Cox's Bazar Sadar	E. Naziratek	Nuclear	Class6-class9	Bengali	Dry fish processing	#NULL!	No	No	Yes	Yes	Yes	Yes	No	No	No	No	No	No	No	No	No	No	No	Yes	No	Commercial	Direct manual labour	More rhan 6 hours	Often	Often	Rarely	#NULL!	No	Yes	No	No	Yes	No	No	No	No	No	Yes	Sometmes	Yes
A-085	50	Female	Cox'sbazar	Ukhiya	B. Jaliapalong	Nuclear	Can not sign	Bengali	Dry fish processing	#NULL!	No	No	Yes	Yes	No	No	No	No	No	No	No	No	No	No	No	No	No	No	No	Personal Scale	Direct manual labour	4-6 hours	Sometmes	Sometmes	Often	#NULL!	No	No	Yes	No	No	No	No	No	No	No	No	Sometmes	No
S.090	34	Female	Cox'sbazar	Cox's Bazar Sadar	D. Samitipara	Nuclear	SSC	Bengali	Dry fish processing	#NULL!	No	No	Yes	Yes	Yes	No	No	No	No	No	No	No	No	No	No	Yes	No	No	No	Commercial	Direct manual labour	4-6 hours	Often	Often	Sometmes	#NULL!	No	No	Yes	No	Yes	No	No	No	No	No	Yes	Sometmes	Yes
S.91	31	Female	Cox'sbazar	Cox's Bazar Sadar	D. Samitipara	Nuclear	Upto Class 5	Bengali	Dry fish processing	#NULL!	No	No	Yes	Yes	Yes	No	No	No	No	No	No	No	No	No	No	No	Yes	Yes	No	Personal Scale	Direct manual labour	4-6 hours	Often	Rarely	No	#NULL!	#NULL!	#NULL!	#NULL!	#NULL!	#NULL!	#NULL!	#NULL!	#NULL!	#NULL!	#NULL!	Yes	Sometmes	Yes
S.92	38	Female	Cox'sbazar	Cox's Bazar Sadar	D. Samitipara	Joint	Can not sign	Bengali	Dry fish processing	#NULL!	No	No	Yes	Yes	Yes	No	Yes	No	No	No	No	No	No	No	No	Yes	No	No	No	Commercial	Direct manual labour	More rhan 6 hours	Often	Sometmes	Sometmes	#NULL!	No	Yes	Yes	No	No	No	No	No	No	No	Yes	Sometmes	No
S.093	35	Female	Cox'sbazar	Cox's Bazar Sadar	E. Naziratek	Joint	Can not sign	Bengali	Dry fish processing	#NULL!	No	No	Yes	Yes	Yes	Yes	No	No	No	No	No	No	No	No	No	No	Yes	No	No	Commercial	Direct manual labour	More rhan 6 hours	Rarely	Rarely	Rarely	#NULL!	No	No	Yes	Yes	No	No	No	Yes	No	No	Yes	Often	Yes
S.094	38	Female	Cox'sbazar	Cox's Bazar Sadar	E. Naziratek	Joint	Upto Class 5	Bengali	Dry fish processing	#NULL!	No	No	Yes	Yes	Yes	No	No	No	No	No	No	No	No	No	No	Yes	Yes	No	No	Commercial	Leading role (majhi)	More rhan 6 hours	Often	Often	Sometmes	#NULL!	No	Yes	No	No	No	Yes	No	Yes	No	No	Yes	Sometmes	No
S.094	28	Female	Cox'sbazar	Cox's Bazar Sadar	D. Samitipara	Nuclear	Can not sign	Bengali	Dry fish processing	#NULL!	No	No	No	Yes	Yes	Yes	No	No	No	No	No	No	No	No	No	No	Yes	Yes	No	Commercial	Direct manual labour	4-6 hours	Often	Sometmes	Sometmes	#NULL!	No	No	Yes	No	Yes	No	No	No	No	No	Yes	Sometmes	No
A-096	37	Female	Cox'sbazar	Ukhiya	B. Jaliapalong	Nuclear	Can not sign	Bengali	Dry fish processing	#NULL!	No	No	Yes	No	No	No	No	No	No	No	No	No	No	No	No	No	No	Yes	No	Personal Scale	Direct manual labour	4-6 hours	Often	Often	Rarely	#NULL!	No	No	Yes	No	No	No	No	No	No	No	Yes	Sometmes	No
A-097	36	Female	Cox'sbazar	Ukhiya	B. Jaliapalong	Nuclear	Can not sign	Bengali	Dry fish processing	#NULL!	No	No	Yes	Yes	No	No	No	No	No	No	No	No	No	No	No	No	No	Yes	No	Personal Scale	Direct manual labour	More rhan 6 hours	Often	Often	Sometmes	#NULL!	No	No	Yes	No	No	No	No	No	No	No	No	Rarely	No
A-098	55	Female	Cox'sbazar	Ukhiya	B. Jaliapalong	Nuclear	Can not sign	Bengali	Dry fish processing	#NULL!	No	No	Yes	Yes	No	No	No	No	No	No	No	No	No	No	No	No	No	No	No	Personal Scale	Direct manual labour	More rhan 6 hours	Sometmes	Sometmes	Sometmes	#NULL!	No	No	Yes	No	No	No	No	No	No	No	Yes	Sometmes	No
A-099	47	Female	Cox'sbazar	Ukhiya	B. Jaliapalong	Nuclear	Can not sign	Bengali	Dry fish processing	#NULL!	No	No	Yes	Yes	No	No	No	No	No	No	No	No	No	No	No	No	No	Yes	No	Personal Scale	Direct manual labour	More rhan 6 hours	Often	Often	Often	#NULL!	No	No	Yes	No	No	No	No	No	No	No	Yes	Sometmes	No
A-100	39	Female	Cox'sbazar	Ukhiya	B. Jaliapalong	Nuclear	Can not sign	Bengali	Dry fish processing	#NULL!	No	No	Yes	Yes	No	No	No	No	No	No	No	No	No	No	No	No	No	Yes	No	Personal Scale	Direct manual labour	More rhan 6 hours	Often	Often	Often	#NULL!	No	No	Yes	No	No	No	No	No	No	No	Yes	Sometmes	No
A-073	32	Female	Cox'sbazar	Ukhiya	B. Jaliapalong	Nuclear	Can not sign	Bengali	Dry fish processing	#NULL!	No	No	Yes	Yes	No	No	No	No	No	No	No	No	No	No	No	No	No	Yes	No	Personal Scale	Direct manual labour	4-6 hours	Often	Often	Sometmes	#NULL!	No	No	Yes	No	No	No	No	No	No	No	Yes	Rarely	No
A-072	20	Female	Cox'sbazar	Ukhiya	B. Jaliapalong	Nuclear	Class6-class9	Bengali	Dry fish processing	#NULL!	No	No	Yes	Yes	No	No	No	No	No	No	No	No	No	No	No	No	No	Yes	No	Personal Scale	Direct manual labour	4-6 hours	Often	Sometmes	Sometmes	#NULL!	No	No	Yes	No	No	No	No	No	No	No	Yes	Sometmes	No
T.085	40	Female	Cox'sbazar	Cox's Bazar Sadar	A. Choufoldondi	Joint	Can not sign	Bengali	Dry fish processing	#NULL!	No	No	No	Yes	Yes	Yes	No	No	No	No	No	No	No	No	No	No	No	No	No	Commercial	Direct manual labour	More rhan 6 hours	Often	Sometmes	Sometmes	#NULL!	Yes	Yes	No	Yes	No	No	No	No	No	No	Yes	Often	Yes
A-072	42	Female	Cox'sbazar	Ukhiya	B. Jaliapalong	Nuclear	Can not sign	Bengali	Dry fish processing	#NULL!	No	No	Yes	Yes	No	No	No	No	No	No	No	No	No	No	No	No	No	Yes	No	Personal Scale	Direct manual labour	4-6 hours	Often	Sometmes	Sometmes	#NULL!	No	No	Yes	No	No	No	No	No	No	No	Yes	Often	No
T-086	38	Female	Cox'sbazar	Cox's Bazar Sadar	A. Choufoldondi	Nuclear	Can not sign	Bengali	Dry fish processing	#NULL!	No	No	No	Yes	Yes	Yes	Yes	Yes	Yes	No	No	No	No	No	No	No	No	No	No	Commercial	Direct manual labour	4-6 hours	Sometmes	Sometmes	No	#NULL!	#NULL!	#NULL!	#NULL!	#NULL!	#NULL!	#NULL!	#NULL!	#NULL!	#NULL!	#NULL!	Yes	Often	Yes
A-075	25	Female	Cox'sbazar	Ukhiya	B. Jaliapalong	Nuclear	Class6-class9	Bengali	Dry fish processing	#NULL!	No	No	Yes	Yes	No	No	No	No	No	No	No	No	No	No	No	No	No	Yes	No	Personal Scale	Direct manual labour	4-6 hours	Often	Often	Sometmes	#NULL!	No	No	Yes	No	No	No	No	No	No	No	No	Sometmes	No
T, 084	55	Female	Cox'sbazar	Cox's Bazar Sadar	A. Choufoldondi	Nuclear	Class6-class9	Tribal	Nappi/powdered dry fish processing	#NULL!	No	No	Yes	Yes	Yes	No	No	Yes	Yes	No	No	No	No	No	Yes	No	Yes	No	No	Commercial	Direct manual labour	More rhan 6 hours	Often	Sometmes	No	#NULL!	#NULL!	#NULL!	#NULL!	#NULL!	#NULL!	#NULL!	#NULL!	#NULL!	#NULL!	#NULL!	Yes	Often	No
T,088	56	Female	Cox'sbazar	Cox's Bazar Sadar	A. Choufoldondi	Joint	Can not sign	Tribal	Nappi/powdered dry fish processing	#NULL!	No	No	No	No	No	No	No	Yes	No	No	No	No	No	No	Yes	No	No	No	No	Commercial	Owner	More rhan 6 hours	Often	Often	Often	#NULL!	Yes	No	No	No	No	No	No	No	No	No	Yes	Sometmes	No
T, 087	45	Female	Cox'sbazar	Cox's Bazar Sadar	A. Choufoldondi	Nuclear	Upto Class 5	Tribal	Nappi/powdered dry fish processing	#NULL!	No	No	No	No	No	No	No	Yes	No	No	No	No	No	No	Yes	No	Yes	No	No	Commercial	Owner	More rhan 6 hours	Often	Often	No	#NULL!	#NULL!	#NULL!	#NULL!	#NULL!	#NULL!	#NULL!	#NULL!	#NULL!	#NULL!	#NULL!	Yes	Often	Yes
T,089	45	Female	Cox'sbazar	Cox's Bazar Sadar	A. Choufoldondi	Joint	Can not sign	Tribal	Nappi/powdered dry fish processing	#NULL!	No	No	No	No	No	No	No	Yes	No	No	No	No	No	No	Yes	No	Yes	No	No	Commercial	Owner	More rhan 6 hours	Often	Often	Sometmes	#NULL!	Yes	No	No	No	No	No	No	No	No	No	Yes	Often	Yes
T,090	40	Female	Cox'sbazar	Cox's Bazar Sadar	A. Choufoldondi	Joint	Can not sign	Tribal	Nappi/powdered dry fish processing	#NULL!	No	No	No	No	No	No	No	Yes	No	No	No	No	No	No	Yes	No	Yes	No	No	Commercial	Owner	More rhan 6 hours	Often	Often	No	#NULL!	#NULL!	#NULL!	#NULL!	#NULL!	#NULL!	#NULL!	#NULL!	#NULL!	#NULL!	#NULL!	Yes	Often	Yes
T,092	55	Female	Cox'sbazar	Cox's Bazar Sadar	A. Choufoldondi	Joint	Can not sign	Tribal	Nappi/powdered dry fish processing	#NULL!	No	No	No	No	No	No	No	Yes	No	No	No	No	No	No	Yes	No	Yes	No	No	Commercial	Direct manual labour	More rhan 6 hours	Sometmes	Often	Rarely	#NULL!	No	No	No	No	No	No	No	No	No	No	Yes	Sometmes	Yes
T-093	52	Female	Cox'sbazar	Cox's Bazar Sadar	A. Choufoldondi	Nuclear	Can not sign	Tribal	Nappi/powdered dry fish processing	#NULL!	No	No	No	No	No	No	No	Yes	No	No	No	No	No	No	Yes	No	Yes	No	No	Commercial	Owner	More rhan 6 hours	Sometmes	Often	Often	#NULL!	No	No	No	No	No	No	No	No	No	No	Yes	Sometmes	Yes
T,094	51	Female	Cox'sbazar	Cox's Bazar Sadar	A. Choufoldondi	Joint	Can not sign	Tribal	Nappi/powdered dry fish processing	#NULL!	No	No	No	No	No	No	No	Yes	No	No	No	No	No	No	Yes	No	Yes	No	No	Commercial	Leading role (majhi)	4-6 hours	Sometmes	Sometmes	No	#NULL!	#NULL!	#NULL!	#NULL!	#NULL!	#NULL!	#NULL!	#NULL!	#NULL!	#NULL!	#NULL!	Yes	Rarely	Yes
T.091	28	Female	Cox'sbazar	Cox's Bazar Sadar	A. Choufoldondi	Nuclear	Upto Class 5	Tribal	Nappi/powdered dry fish processing	#NULL!	No	No	No	No	No	No	No	Yes	No	No	No	No	No	No	No	No	No	No	No	Commercial	Direct manual labour	4-6 hours	Sometmes	Sometmes	No	#NULL!	#NULL!	#NULL!	#NULL!	#NULL!	#NULL!	#NULL!	#NULL!	#NULL!	#NULL!	#NULL!	Yes	Rarely	No
S.096	23	Female	Cox'sbazar	Cox's Bazar Sadar	A. Choufoldondi	Nuclear	Upto Class 5	Bengali	Nappi/powdered dry fish processing	#NULL!	No	No	No	No	No	No	No	Yes	No	No	No	No	No	No	No	No	No	No	No	Commercial	Direct manual labour	4-6 hours	Sometmes	Sometmes	No	#NULL!	#NULL!	#NULL!	#NULL!	#NULL!	#NULL!	#NULL!	#NULL!	#NULL!	#NULL!	#NULL!	Yes	Sometmes	Yes
T,095	30	Female	Cox'sbazar	Cox's Bazar Sadar	A. Choufoldondi	Nuclear	Can not sign	Tribal	Nappi/powdered dry fish processing	#NULL!	No	No	No	No	No	No	No	Yes	No	No	No	No	No	No	Yes	No	No	No	No	Commercial	Direct manual labour	More rhan 6 hours	Often	Often	Rarely	#NULL!	Yes	No	No	No	No	No	No	No	No	No	Yes	Often	No
T,096	47	Female	Cox'sbazar	Cox's Bazar Sadar	A. Choufoldondi	Joint	Can not sign	Bengali	Dry fish processing	#NULL!	No	No	Yes	Yes	Yes	Yes	No	Yes	No	No	No	No	No	No	Yes	No	No	No	No	Commercial	Direct manual labour	More rhan 6 hours	Often	Sometmes	Rarely	#NULL!	Yes	Yes	No	No	No	No	No	No	No	No	Yes	Often	Yes
T,097	38	Female	Cox'sbazar	Cox's Bazar Sadar	A. Choufoldondi	Nuclear	Can not sign	Tribal	Nappi/powdered dry fish processing	#NULL!	No	No	No	No	No	No	No	Yes	No	No	No	No	No	No	No	No	Yes	No	No	Commercial	Owner	4-6 hours	Often	Sometmes	No	#NULL!	#NULL!	#NULL!	#NULL!	#NULL!	#NULL!	#NULL!	#NULL!	#NULL!	#NULL!	#NULL!	Yes	Sometmes	No
T,098	35	Female	Cox'sbazar	Cox's Bazar Sadar	A. Choufoldondi	Joint	Can not sign	Tribal	Nappi/powdered dry fish processing	#NULL!	No	No	No	No	No	No	No	Yes	No	No	No	No	No	No	Yes	No	No	No	No	Commercial	Direct manual labour	More rhan 6 hours	Often	Sometmes	No	#NULL!	#NULL!	#NULL!	#NULL!	#NULL!	#NULL!	#NULL!	#NULL!	#NULL!	#NULL!	#NULL!	Yes	Sometmes	Yes
A-071	26	Female	Cox'sbazar	Ukhiya	B. Jaliapalong	Nuclear	Class6-class9	Bengali	Raw fish processing/marketing	#NULL!	No	No	No	Yes	No	No	No	No	No	No	No	No	No	No	No	No	No	Yes	No	Commercial	Direct manual labour	4-6 hours	Often	Often	Sometmes	#NULL!	No	No	Yes	No	No	No	No	No	No	No	Yes	Sometmes	Yes
[truncated: 117 more columns]
